# Supplementary material for: The Impact of Social Isolation during the COVID-19 Pandemic on Physical and Mental Health: The Lived Experience of Adolescents with Obesity and Their Caregivers
Source: Int J Environ Res Public Health. 2021 Mar 15;18(6):3026. doi: 10.3390/ijerph18063026 (PMC7999166; doi:10.3390/ijerph18063026)
Supplement: Supplementary file 1 [file ijerph-18-03026-s001.xlsx]

## Sheet: Table S1
Table S1. Detailed information and scores obtained from semi-structured interviews
															Health				Education/Job			Recreational Activities		Sense of Self			Family and Social Relationships				Expectations and Coping Skills
ID	Interviewed	Gender	Age	Education	Job Position	Civil Status	Weight (kg)	Height (m)	BMI (kg/m2)	BMI SDS	Weight_post	BMI_post	BMI_SDS_post	Weight Loss	Objectives, Motivation and Self-Efficacy	Efficiency	Stability	Satisfaction	Perceived Self-Efficacy	Satisfaction	Correspondence between Education and Professional Goals	Active Interest	Satisfaction	Description	Self-Evaluation	Flexibility to Change	Family	Social Relationships	Description	Flexibility to Change		Total Score
Dyad 1	Adolescent	Female	17				90	1.67		2.45	86	30.8365	2.26	4	0	1	0	0	0	1	1	2	2	2	0	0	1	1	1	0	1	13
	Caregiver	Female	48	Diploma	Employee	Separated/divorced	110	1.72	37.1823						0	1	1	0	0	0				0	0	0	0			0	0	2
Dyad 2	Adolescent	Female	17				78.8	1.55		2.52	75.9	31.5921	2.36	2.9	1	1	1	0	0	0	0	2	2	1	0	0	0	1	1	0	1	11
	Caregiver	Female	48	Diploma	Employee	Married/cohabiting	78	1.65	28.6501						0	0	1	0	0	0				1	0	0	0			0	0	2
Dyad 3	Adolescent	Female	16				80.8	1.69		1.86	78.5	27.485	1.71	2.3	0	1	1	0	1	1	1	2	2	0	1	0	0	1	1	0	0	12
	Caregiver	Female	54	Diploma	Employee	Separated/divorced	55	1.65	20.202						0	0	1	0	1	0				1	0	0	1			1	1	6
Dyad 4	Adolescent	Female	15				98.7	1.75		2.49	97.4	31.8041	2.43	1.3	0	1	1	0	0	0	0	0	0	1	0	0	0	2	0	1	0	6
	Caregiver	Female	50	Diploma	Employee	Married/cohabiting	80	1.7	27.6817						0	1	1	1	0	1				2	0	1	1			0	1	9
Dyad 5	Adolescent	Male	17				97.2	1.66		2.82	93.7	34.0035	2.65	3.5	0	1	1	0	1	1	0	1	1	0	0	0	0	1	0	1	1	9
	Caregiver	Female	50	Middle School diploma	Self-employed	Married/cohabiting	90	1.6	35.1562						1	2	1	1	0	0				1	1	2	1			0	1	11
Dyad 6	Adolescent	Male	17				107.5	1.86		2.19	105.3	30.437	2.09	2.2	0	0	0	0	0	1	0	0	0	0	1	0	0	1	0	0	0	3
	Caregiver	Female	44	Diploma	Employee	Separated/divorced	58	1.6	22.6562						0	1	1	0	0	0				1	1	0	1			0	0	5
Dyad 7	Adolescent	Male	17				99.6	1.75		2.42	97.5	31.8367	2.31	2.1	0	1	1	0	1	1	0	0	0	0	1	1	0	1	1	0	2	10
	Caregiver	Female	54	Graduation	Employee	Separated/divorced	59.7	1.58	23.9144						0	1	1	0	0	0				0	0	1	0			0	0	3
Dyad 8	Adolescent	Female	17				89.7	1.73		2.13	86	28.7347	1.93	3.7	1	0	0	0	1	2	1	1	1	1	0	0	0	1	0	0	1	10
	Caregiver	Female	46	Diploma	Employee	Married/cohabiting	68	1.64	25.2826						0	1	1	0	0	1				0	0	0	0			1	1	5
Dyad 9	Adolescent	Male	17				119.5	1.8		3.01	112	34.5679	2.72	7.5	0	0	1	0	1	1	1	0	0	0	0	0	0	1	0	0	1	6
	Caregiver	Female	47	Diploma	Employee	Separated/divorced	63	1.64	23.4236						0	1	1	0	0	0				1	0	0	0			0	0	3
Dyad 10	Adolescent	Male	17				123.9	1.98		2.29	117.7	30.0224	2.02	6.2	0	1	0	0	1	1	0	2	2	0	0	0	0	1	0	0	0	8
	Caregiver	Male	59	Diploma	Employee	Married/cohabiting	102	1.85	29.8028						0	1	0	0	1	0				2	0	0	2			0	1	7
